# Supplementary material for: Phylogenetic analysis of fungal ABC transporters
Source: BMC Genomics. 2010 Mar 16;11:177. doi: 10.1186/1471-2164-11-177 (PMC2848647; doi:10.1186/1471-2164-11-177)
Supplement: Additional file 3 — Table S3. Distribution of the phylogenetic groups of ABC proteins identified in our analysis among analyzed species. Numbers given in parentheses include putative pseudogenes. [file 1471-2164-11-177-S3.XLS]

## Sheet: Sheet2
Species	ABC-A			ABC-B												ABC-C								ABC-D			ABC-E	ABC-F						ABC-G								ABC-I	Ydr061w	total	genome size	Transporters per Mb of genome
	I	II	total	full					half						total	I	II	III	IV	V	VI	VII	total	I	II	total		I	II	III	IV	V	total	I	II	III	IV	V	VI	VII	total
				I	II	III	IV	total	I	II	III	IV	V	total
Encephalitozoon cuniculi GB-M1	0	0	0	0	0	0	0	0	0	0	0	0	6	6	6	0	0	0	0	0	0	0	0	0	0	0	1	0	1	0	0	0	1	0	0	0	0	0	2	3	5	0	0	13	2.5	5.2
Batrachochytrium dendrobatidis JEL423	0(5)	5(8)	5(13)	1	0	0	1	2(3)	1	1	0	1	0	3	5(6)	5	0	0	0	0	1	11	17(18)	1	1	2	1	1	1	1	1	1	5	0	0	0	0	0	2	4	6	0	0	41(51)	23.7	2.15
Spizellomyces punctatus DAOM BR117	2	2	4	0	2	0	4(5)	6(7)	1	2	0	0	0	3	9(10)	2	0	0	0	0	1	8	11(12)	1	1	3	1	2	1	1	1	1	6	0	0	0	2	0	3	6	11(13)	1	1	47(51)	24.13	2.11
Rhizopus oryzae RA99-880	0	0	0	0	0	0	4	4	1	1	0	2	1	5	9	5	1	0	0	0	1	0	7	1	2(3)	4(5)	2	2	1	1	1	5	10	0	0	0	8	0	0	2	10	1	2	45(46)	40	1.15
Schizosaccharomyces pombe 972h-	0	0	0	1	0	0	1	2	1	1	0	1	0	3	5	0	0	0	2	0	2	0	4	0	0	0	1	2	1	0	1	1	5	0	1	0	0	0	0	0	2	1	1	19	14	1.36
Saccharomyces cerevisiae S288c	0	0	0	1	0	0	0	1	1	0	0	2	0	3	4	3	0	0	0	0	2	1	6	1	1	2	1	1	1	0	1	2	5	3	5	0	0	0	1	1	10	1	1	30	12.07	2.49
Kluyveromyces lactis NRRL Y-1140	0	0	0	1	0	0	0	1	1	0	0	2	0	3	4	1	0	0	0	0	2	1	4	1	1	2	1	1	1	0	1	1	4	2	2	0	0	0	1	1	6	1	1	23	10.69	2.15
Candida albicans SC5314	0	0	0	1	0	0	0	1	1	0	0	2	0	3	4	0	0	0	0	0	3	1	4	1	1	2	1	1	1	0	1	1	4	5	1	0	0	0	2	1	9	1	1	26	16	1.63
Yarrowia lipolytica CLIB122	1	0	1	1	0	0	3	4	1	0	0	1	0	2	6	1	0	0	0	0	6	3	10	1	1	2	1	1	1	0	1	1	4	4	1	0	0	0	1	0	6	1	1	32	20.5	1.56
Aspergillus fumigatus Af293	1	0	1	1	3	3(4)	3(4)	10(12)	1	1	0	1	0	3	13(15)	1	2	1	2	3(4)	1	1	11(12)	1	1	2	1	1	1	1	1	1(2)	5(6)	6	0	2	1	3	2	1	15	1	1	50(54)	30	1.8
Aspergillus nidulans FGSC A4	1	0	1	0	2	3(4)	2(3)	7(9)	1	1	0	1	0	3	10(12)	1	2	1	0	5(7)	1	1	11(13)	1	1	2	1	1	1	1	1	1	5	7	0	2	1	4	1	1	16	1	1	48(52)	31	1.68
Aspergillus oryzae RIB40	1	0	1	1	3	5	5	14	1	3	0	1	0	5	19	1	4(5)	0(1)	1	10(13)	1	1	18(23)	1	1	2	1	1	1	1	1	1	5	7	0	2	0	7	4	1	22	1	1	70(75)	37	2.03
Penicillium chrysogenum Wisconsin 54-1255	0	0	0	1	2	4	3	10	1	2	1	1	0	5	15	1	1	1	0	4(5)	1	1	9(10)	1	1	2	1	1	1	1	1	1	5	7	0	3	1	4(5)	2	1	19(20)	1	1	53(55)	32	1.72
Coccidioides immitis RS	1	0	1	1	2	2	1	6	1	1	2(6)	1	0	5(9)	11(15)	1	1	0	0	1(2)	1	1	5(6)	1	1	2	1	1	1	0	1	1	4	3	0	0	1	1	2	1	8	1	1	34(39)	28.89	1.35
Pyrenophora tritici-repentis Pt-1C-BFP	1	0	1	1	2	4	1	8	1	1	1	1	0	4	12	1	0	1	0	2(3)	1	1	6(7)	1	1	2	1	1	1	1	1	1	5	3	0	1	1	3	2	1	11	1	1	40(41)	37.8	1.08
Phaeosphaeria nodorum (Stagonospora nodorum) SN15	2	0	2	1	2	3(5)	1	7(9)	1	1	2	1	0	5	12(14)	1	0	1	0	5	1	1	9	1	1	2	1	1	1	1	1	1	5	3	0	1	1	2	2	1	10	1	1	43(45)	37.24	1.21
Sclerotinia sclerotiorum 1980	1	0	1	1	2	3	1	7	1	1	0(1)	1	0	3(4)	10(11)	1	3	1	0	4(5)	1	1	11(12)	1	1	2	1	1	1	1	1	1	5	3(5)	0	1	1	1	2	3	11(13)	1	1	43(47)	38	1.24
Botryotinia fuckeliana (Botrytis cinerea) B05.10	2	0	2	1	3	3(4)	1	8(9)	1	1	1	1	0	4	12(13)	1	3	1	0	7(8)	1	1	14(15)	1	1	2	1	1	1	1	1	1	5	4(5)	0	2	1	2	1	2	12(13)	1	1	50(53)	42.66	1.24
Magnaporthe grisea 70-15	2	0	2	1	1	5	4	12	1	1	2	1	1(2)	6(7)	18(19)	1	2	1	1	2	1	2(3)	10(11)	1	1	2	1	1	1	1	1	1	5	3	0	0	1	1	2	1	8	1	1	48(50)	40	1.25
Gibberella zeae (Fusarium graminearum) PH-1	1	0	1	1	2	5	2	10	1	2	2	1	0	6	16	1	2	1	1	8	1	2	16	1	1	2	1	1	1	1	1	1	5	8	0	2	1	4	2	2	19	1	1	62	36.45	1,7
Chaetomium globosum CBS 148.51	1	0	1	1	1	3	2	7	1	2	1	1	0	5	12	2	2	0	0	2(3)	1	1	8(9)	1	1	2	1	1	1	1	1	1	5	2	0	1	1	2	2	1	9	1	1	40(41)	34.89	1.75
Neurospora crassa OR74A	1	0	1	1	1	2	1	5	1	1	1	1	0	4	9	1	2	1	1	2	1	1	9	1	1	2	1	1	1	0	1	1	4	1	0	1	1	1	1	2	7	1	1	35	43	0.81
Coprinopsis cinerea (Coprinus cinereus) okayama7#130	1	0	1	2	0	0	3(5)	5(7)	1	1	0	1	6	9	14(16)	0	3	2	1	0	1	5	12	1	1	2	1	1	1	1	1	1	5	0	3	0	1	0	1	2	7	1	2	45(47)	37.5	1.25
Cryptococcus neoformans var. neoformans JEC21	0	0	0	1	0	0	1	2	1	1	0	2	0	4	6	1	3	1	1	0	1	2	9	1	1	2	1	1	1	0	1	1	4	2	0	2	1	1	1	1	8	1	2	33	19.05	1.73
Ustilago maydis 521	1	0	1	1	1	0	2	5	1	1	0	1	0	3	8	1	1	2	0	3(5)	1	2	10(12)	1	1	2	1	1	1	1	1	1	5	0	1	1	2	0	2	2	8	1	1	37(39)	20.5	1.9
Malassezia globosa CBS7966	0	0	0	1	1	0	1	4	1	1	0	1	0	3	7	2	1	0	0	0	1	1	5	1	1	2	1	1	1	0	1	1	4	0	2	0	0	0	0	0	2	1	1	23	9	2.56
Puccinia graminis f. sp. tritici CRL 75-36-700-3	0	0	0	1	0	0	0	1	1	1	0	1	0	3	4	2	0	2	0	0	2	1	7	1	1	2	1	1	1	0	1	1	4(5)	0	0	0	3	0	0	2	7	1	0	26(27)	81.5	0.33
